# Supplementary material for: Examination of the efficacy of small genetic panels in genomic conservation of companion animal populations
Source: Evol Appl. 2020 Jun 19;13(10):2555–65. doi: 10.1111/eva.13038 (PMC7691451; doi:10.1111/eva.13038)
Supplement: Supplementary file 1 — Supplementary Material [file EVA-13-2555-s001.zip]

Archive with 3 entries (3 files):
- eva13038-sup-0001-AppendixS1 - diversity_matechoice_template.slim
- eva13038-sup-0002-AppendixS2.docx
- eva13038-sup-0003-AppendixS3.xlsx
