# Supplementary material for: Examination of the efficacy of small genetic panels in genomic conservation of companion animal populations
Source: Evol Appl. 2020 Jun 19;13(10):2555–65. doi: 10.1111/eva.13038 (PMC7691451; doi:10.1111/eva.13038)
Supplement: Supplementary file 1 — Supplementary Material [file EVA-13-2555-s001.zip › eva13038-sup-0001-AppendixS1 - diversity_matechoice_template.slim]

initialize()
{
    // This is a template SLiM 3 script used to generate simulations for {} et al. Examination of the efficacy of small genetic panels in genomic conservation of companion animal populations
    // Note that "ms" refers to "microsatellite" positions.
    // The following lines should be blocked out when running from command-line
    // The number of haploid genomes (2*POPULATION_SIZE_BURN_IN) must be evenly divisible by the NUMBER_OF_GENOME_WIDE_FOUNDER_HAPLOTYPES & NUMBER_OF_MS_FOUNDER_ALLELES
    // If you do not want to implement a bottleneck all three pop sizes should be equal and GENERATIONS_IN_BOTTLENECK should be 0
/*  defineConstant("POPULATION_SIZE_BURN_IN", 2500);
    defineConstant("POPULATION_SIZE_BOTTLENECK", 50);
    defineConstant("POPULATION_SIZE_MATE_CHOICE", 200);
    defineConstant("NUMBER_OF_GENOME_WIDE_FOUNDER_HAPLOTYPES", 20);
    defineConstant("NUMBER_OF_MS_FOUNDER_ALLELES", 20);
    defineConstant("GENERATIONS_IN_BURN_IN", 200);
    defineConstant("GENERATIONS_IN_BOTTLENECK", 5);
    defineConstant("GENERATIONS_IN_MATE_CHOICE", 40);
    defineConstant("MATING_POOL_SIZE", 50); // MUST BE AT LEAST 1 LESS THAN POPULATION_SIZE_MATE_CHOICE
    defineConstant("MAXIMUM_NUMBER_OF_MATINGS", 200);
    defineConstant("PROPORTION_OF_MATES_FOR_LAYERED_MATE_CHOICE", 0.5);
    // MODEL_TYPE must be "random", "pedigree", "ms33_het", "ms33_ir", "ms33_agr", "ms33_ir_agr", "gw_het", "gw_rel",
    defineConstant("MODEL_TYPE", "random");
    defineConstant("OUTPUT_DIRECTORY", "/LOCAL/PATH/TO/OUTPUTS/HERE");
*/

    // Define constants that remain the same for every simulation
    defineConstant("GEN_BURN_IN_END", GENERATIONS_IN_BURN_IN); // Last generation of burn in
    defineConstant("GEN_BOTTLENECK_END", GENERATIONS_IN_BURN_IN+GENERATIONS_IN_BOTTLENECK); // Last generation of bottleneck
    defineConstant("GEN_MATE_CHOICE_START", GEN_BOTTLENECK_END+1); // First generation of mate choice
    defineConstant("GEN_MATE_CHOICE_END", GENERATIONS_IN_BURN_IN+GENERATIONS_IN_BOTTLENECK+GENERATIONS_IN_MATE_CHOICE); // Last generation of mate choice
    // If each position represents 0.5 Mb then the threshold for ROH (>0.5 Mb in dogs) should be 1 bp long
    defineConstant("ROH_CUTOFF", 1);
    // Make array of MS33 positions based off of realistic chromosomes they are on in the UC Davis Canine Short Tandem Repeat Panel
    ones = seq(900, 120*25-1, 120);
    twos = c(160, 200, 280, 320, 400, 440, 520, 560, 640, 680, 760, 800);
    threes = seq(30, 119, 30);
    defineConstant("MS33_POSITIONS", c(threes, twos, ones)); // these are the MS33 positions
    defineConstant("GW_POSITIONS", seq(0, 4559)); // these are the Genome-Wide positions

    random_seed = getSeed();
    writeFile(paste(c(OUTPUT_DIRECTORY,"/", "random_seed.txt"), sep=""), asString(random_seed), append = F);

    // Specify to keepPedigrees so that pedigree mateChoice calculates relatedness up to grandparental generation
    initializeSLiMOptions(keepPedigrees = T);
    initializeMutationRate(0); // no mutations
    initializeMutationType("m1", 0.5, "f", 0.0); // for tagging haplotypes
    initializeMutationType("m2", 0.5, "f", 0.0); // for tagging MS33_POSITIONS

    initializeGenomicElementType("g1", m1, 1.0);

    recomb_positions = c();
    recomb_rates = c();
    tags = seq(0,(120*38)-1,120);

    for (tag in tags[1:37])
    {
        recomb_positions = c(recomb_positions, tag-1);
        recomb_positions = c(recomb_positions, tag);
        recomb_rates = c(recomb_rates, 0.005);
        recomb_rates = c(recomb_rates, 0.5);
    }

    recomb_positions = c(recomb_positions, tags[37]+119);
    recomb_rates = c(recomb_rates, 0.005);

    initializeGenomicElement(g1, 0, 4559);
    initializeRecombinationRate(recomb_rates, recomb_positions);

    m1.convertToSubstitution = F;
    m2.convertToSubstitution = F;
}

1 early()
{
    // SLiM doesn't allow generations to be specified as constants so you must reschedule
    // the script block to specify the start and end generations you want to run the block
    // for. Just make sure the script block is rescheduled in a generation before the
    // arbitrary generation in the script block. This generally shouldn't be a problem if
    // the script blocks are rescheduled in the first generation.
    sim.rescheduleScriptBlock(s1, GEN_BURN_IN_END, GEN_BURN_IN_END); // Script block to change population size to bottleneck size
    sim.rescheduleScriptBlock(s2, GEN_BOTTLENECK_END, GEN_BOTTLENECK_END); // Script block to change population size to mate choice size
    sim.rescheduleScriptBlock(s3, GEN_BOTTLENECK_END, GEN_BOTTLENECK_END); // Script block to calculate initial stats; late event
    sim.rescheduleScriptBlock(s4, GEN_MATE_CHOICE_START, GEN_MATE_CHOICE_END); // Script block to re-zero tags and calculate allele matrix before mate choice
    sim.rescheduleScriptBlock(s5, GEN_MATE_CHOICE_START, GEN_MATE_CHOICE_END); // Script block to implement mate choice
    sim.rescheduleScriptBlock(s6, GEN_MATE_CHOICE_START, GEN_MATE_CHOICE_END); // Script block to calculate intermediate stats
    sim.rescheduleScriptBlock(s7, GEN_MATE_CHOICE_END, GEN_MATE_CHOICE_END); // Script block to calculate final stats; late event
}

// initialize the founder genomes with tag mutations
1
{
    // Check to make sure the number of haploid genomes is evenly divisible by the number of haplotypes and alleles
    if ((POPULATION_SIZE_BURN_IN * 2)%NUMBER_OF_GENOME_WIDE_FOUNDER_HAPLOTYPES!=0)
    {
        stop("The number of haploid genomes (2 * Population Size) is not evenly divisible by the number of haplotypes.");
    }
    if ((POPULATION_SIZE_BURN_IN * 2)%NUMBER_OF_MS_FOUNDER_ALLELES!=0)
    {
        stop("The number of haploid genomes (2 * Population Size) is not evenly divisible by the number of alleles.");
    }
    // create a population of POPULATION_SIZE_BURN_IN individuals
    sim.addSubpop("p1", POPULATION_SIZE_BURN_IN);
    // add tag mutations to every position
    tag_partition_size = (POPULATION_SIZE_BURN_IN * 2) / NUMBER_OF_GENOME_WIDE_FOUNDER_HAPLOTYPES;
    start_index = 0;
    end_index = tag_partition_size - 1;
    randomized_genomes = sample(p1.genomes, size(p1.genomes));
    while (end_index <= (POPULATION_SIZE_BURN_IN * 2) - 1)
    {
        for (mutation in GW_POSITIONS)
        {
            randomized_genomes[start_index:end_index].addNewDrawnMutation(m1, mutation);
        }
        start_index = start_index + tag_partition_size;
        end_index = end_index + tag_partition_size;
    }

    ms_partition_size = (POPULATION_SIZE_BURN_IN * 2) / NUMBER_OF_MS_FOUNDER_ALLELES;
    start_index = 0;
    end_index = ms_partition_size - 1;
    randomized_genomes = sample(p1.genomes, size(p1.genomes));
    while (end_index <= (POPULATION_SIZE_BURN_IN * 2) - 1)
    {
        for (mutation_position in MS33_POSITIONS)
        {
            randomized_genomes[start_index:end_index].addNewDrawnMutation(m2, mutation_position);
        }
        start_index = start_index + ms_partition_size;
        end_index = end_index + ms_partition_size;
    }
    // The POPULATION_ALLELE_MATRIX is a matrix, defined as a constant, of all the alleles in the population
    // It is redefined before every mate choice generation to speed up the time of calculating allele frequencies
    // within mate choice callbacks. Initally, POPULATION_ALLELE_MATRIX is assigned as an empty vector
    // It will be redefined before the first generation of mate choice
    defineConstant("POPULATION_ALLELE_MATRIX", c());

    // Assign 0 to all individual tags, which will be used to keep track of the number of matings later
    for (individual in p1.individuals)
    {
        individual.tag = 0;
    }
}

s1 200
{
    if (POPULATION_SIZE_BURN_IN != POPULATION_SIZE_BOTTLENECK)
    {
        p1.setSubpopulationSize(POPULATION_SIZE_BOTTLENECK);
    }
}

s2 220
{
    if (POPULATION_SIZE_BOTTLENECK != POPULATION_SIZE_MATE_CHOICE)
    {
        p1.setSubpopulationSize(POPULATION_SIZE_MATE_CHOICE);
    }
}

// Define functions used to calculate stats
function (numeric)population_haplotype_heterozygosity(object individual_vector)
{
    individual_haplotype_heterozygosity_sum = 0.0;
    for (individual in individual_vector)
    {
        genome1_haplotypes = sortBy(individual.genome1.mutationsOfType(m1), "position");
        genome2_haplotypes = sortBy(individual.genome2.mutationsOfType(m1), "position");
        homozygous_loci_count = sum(asInteger(genome1_haplotypes==genome2_haplotypes));
        total_loci_count = size(genome1_haplotypes);
        heterozygous_loci_count = total_loci_count - homozygous_loci_count;
        individual_haplotype_heterozygosity = heterozygous_loci_count / total_loci_count;
        individual_haplotype_heterozygosity_sum = individual_haplotype_heterozygosity_sum + individual_haplotype_heterozygosity;
    }
    mean_haplotype_heterozygosity = individual_haplotype_heterozygosity_sum / p1.individuals.size();
    return mean_haplotype_heterozygosity;
}

function (numeric)population_ms_heterozygosity(object individual_vector)
{
    individual_ms_heterozygosity_sum = 0.0;
    for (individual in individual_vector)
    {
        // Calculate the ms heterozygosity of this individual
        genome1_alleles = sortBy(individual.genome1.mutationsOfType(m2), "position");
        genome2_alleles = sortBy(individual.genome2.mutationsOfType(m2), "position");
        homozygous_ms_count = sum(asInteger(genome1_alleles==genome2_alleles));
        total_ms_count = size(genome1_alleles);
        heterozygous_ms_count = total_ms_count - homozygous_ms_count;
        individual_ms_heterozygosity = heterozygous_ms_count / total_ms_count;
        individual_ms_heterozygosity_sum = individual_ms_heterozygosity_sum + individual_ms_heterozygosity;
    }
    mean_ms_heterozygosity = individual_ms_heterozygosity_sum / p1.individuals.size();
    return mean_ms_heterozygosity;
}

function (string)haplotype_richness_per_position(integer position_vector)
{
    haplotype_richness_output = c();
    for (position in position_vector)
    {
        position_haplotypes = sim.mutationsOfType(m1)[sim.mutationsOfType(m1).position == position];
        haplotype_count = size(position_haplotypes);
        haplotype_frequencies = sim.mutationFrequencies(p1, position_haplotypes);
        haplotype_count_above_5_percent = size(position_haplotypes[which(haplotype_frequencies > 0.05)]);
        haplotype_richness_output = c(haplotype_richness_output, paste(c(position, "\t", haplotype_count, "\t", haplotype_count_above_5_percent)));
    }
    return haplotype_richness_output;
}

function (string)ms_richness_per_position(integer position_vector)
{
    ms_richness_output = c();
    for (position in position_vector)
    {
        ms_alleles = sim.mutationsOfType(m2)[sim.mutationsOfType(m2).position == position];
        allele_count = size(ms_alleles);
        allele_frequencies = sim.mutationFrequencies(p1, ms_alleles);
        allele_count_above_5_percent = size(ms_alleles[which(allele_frequencies > 0.05)]);
        ms_richness_output = c(ms_richness_output, paste(c(position, "\t", allele_count, "\t", allele_count_above_5_percent)));
    }
    return ms_richness_output;
}

function (numeric)population_internal_relatedness(object individual_vector)
{
    population_ir = c();
    for (individual in individual_vector)
    {
        all_ms_allele_frequencies = c();
        homozgyous_ms_count = 0;
        start_index = 0;
        end_index = 1;
        individual_ms_alleles = sortBy(individual.genomes.mutationsOfType(m2), "position");
        for (mutation_position in MS33_POSITIONS)
        {
            unique_ms_alleles = unique(individual_ms_alleles[start_index:end_index]);
            ms_allele_frequencies = sim.mutationFrequencies(p1, unique_ms_alleles);
            if (size(unique_ms_alleles)==1)
            {
            homozgyous_ms_count = homozgyous_ms_count + 1;
            }
            all_ms_allele_frequencies = c(all_ms_allele_frequencies, ms_allele_frequencies);
            start_index = start_index + 2;
            end_index = end_index + 2;
        }
        // Calculate internal relatedness for each individual
        frequency_sum = sum(all_ms_allele_frequencies);
        individual_ir = (2 * homozgyous_ms_count - frequency_sum)/(2 * size(MS33_POSITIONS) - frequency_sum);
        population_ir = c(population_ir, individual_ir);
    }
    return population_ir;
}

function (numeric)population_runs_of_homozygosity(object individual_vector)
{
    population_ROH_lengths = c();
    for (individual in individual_vector)
    {
        genome1_haplotypes = sortBy(individual.genome1.mutationsOfType(m1), "position");
        genome2_haplotypes = sortBy(individual.genome2.mutationsOfType(m1), "position");
        is_locus_homozygous_vector = asInteger(genome1_haplotypes==genome2_haplotypes);

        // Calculate runs of homozygosity for each individual
        heterozygous_loci_positions = which(is_locus_homozygous_vector==0);
        start_heterozygous_positions = c(0, heterozygous_loci_positions);
        end_heterozygous_positions = c(heterozygous_loci_positions, sim.chromosome.lastPosition);
        distance_between_heterozygous_loci = end_heterozygous_positions - start_heterozygous_positions;
        ROH_lengths = distance_between_heterozygous_loci[distance_between_heterozygous_loci > ROH_CUTOFF];
        population_ROH_lengths = c(population_ROH_lengths, ROH_lengths);
    }
    // Convert lengths of ROH to Mb
    population_ROH_lengths_in_Mb = population_ROH_lengths*0.5;
    return population_ROH_lengths_in_Mb;
}

function (numeric)population_coefficient_of_inbreeding(object individual_vector)
{
    population_coi = c();
    for (individual in individual_vector)
    {
        genome1_haplotypes = sortBy(individual.genome1.mutationsOfType(m1), "position");
        genome2_haplotypes = sortBy(individual.genome2.mutationsOfType(m1), "position");
        is_locus_homozygous_vector = asInteger(genome1_haplotypes==genome2_haplotypes);

        // Calculate runs of homozygosity for each individual
        heterozygous_loci_positions = which(is_locus_homozygous_vector==0);
        start_heterozygous_positions = c(0, heterozygous_loci_positions);
        end_heterozygous_positions = c(heterozygous_loci_positions, sim.chromosome.lastPosition);
        distance_between_heterozygous_loci = end_heterozygous_positions - start_heterozygous_positions;
        ROH_lengths = distance_between_heterozygous_loci[distance_between_heterozygous_loci > ROH_CUTOFF];

        //Calculate coefficient of inbreeding for each individual
        individual_coi = sum(ROH_lengths)/size(genome1_haplotypes);
        population_coi = c(population_coi, individual_coi);
    }
    return population_coi;
}

s3 220 late()
{
    // Output stats before mate choice is implemented
    mean_haplotype_heterozygosity = population_haplotype_heterozygosity(p1.individuals);
    writeFile(paste(c(OUTPUT_DIRECTORY,"/", "gw_heterozygosity_start.txt"), sep=""), asString(mean_haplotype_heterozygosity), append = F);

    mean_ms_heterozygosity = population_ms_heterozygosity(p1.individuals);
    writeFile(paste(c(OUTPUT_DIRECTORY,"/", "ms_heterozygosity_start.txt"), sep=""), asString(mean_ms_heterozygosity), append = F);

    haplotype_richness = haplotype_richness_per_position(GW_POSITIONS);
    writeFile(paste(c(OUTPUT_DIRECTORY,"/", "gw_richness_start.txt"), sep=""), haplotype_richness, append = F);

    ms_richness = ms_richness_per_position(MS33_POSITIONS);
    writeFile(paste(c(OUTPUT_DIRECTORY,"/", "ms_richness_start.txt"), sep=""), ms_richness, append = F);

    population_ir = population_internal_relatedness(p1.individuals);
    writeFile(paste(c(OUTPUT_DIRECTORY,"/", "ms_internal_relatedness_start.txt"), sep=""), asString(population_ir), append = F);

    population_ROH = population_runs_of_homozygosity(p1.individuals);
    writeFile(paste(c(OUTPUT_DIRECTORY,"/", "gw_roh_start.txt"), sep=""), asString(population_ROH), append = F);

    population_coi = population_coefficient_of_inbreeding(p1.individuals);
    writeFile(paste(c(OUTPUT_DIRECTORY,"/", "gw_coi_start.txt"), sep=""), asString(population_coi), append = F);

    sim.outputMutations(sim.mutationsOfType(m1), filePath = paste(c(OUTPUT_DIRECTORY, "/", "m1_start.txt"), sep=""), append = F);
    sim.outputMutations(sim.mutationsOfType(m2), filePath = paste(c(OUTPUT_DIRECTORY, "/", "m2_start.txt"), sep=""), append = F);
}

s4 221
{
    // Each individual chosen as the first parent in the mate choice callback is cycled through the entire
    // mate choice block and you can't specify an empty vector before the mate choice callback to keep
    // track of individuals that have been mated. Therefore, a tag system is used across
    // code blocks, similar to a constant, but can be altered within a simulation without having to remove and redefine it.
    // Tags are set to 0 before every mate choice callback to reset the number of matings calculated per individual.

    // Uncomment lines below if you want to write out the number of matings per individual
    // writeFile(paste(c(OUTPUT_DIRECTORY,"/", "_mating_count.txt"), sep=""), asString(p1.individuals.tag), T);
    for (individual in p1.individuals)
    {
        individual.tag = 0;
    }

    // Create allele matrix for mate choice models that require frequency or allele comparison
    if (MODEL_TYPE == "ms33_ir"|MODEL_TYPE == "ms33_agr"|MODEL_TYPE == "ms33_ir_agr")
    {
        rm("POPULATION_ALLELE_MATRIX", removeConstants=T);
        matrix_values = c(); // matrix_values is a large vector of individual index, subpopulation ID, and all ms alleles for all individuals
        for (individual in p1.individuals)
        {
            individual_ms_alleles = sortBy(individual.genomes.mutationsOfType(m2), "position");
            individual_ms_alleles_id_vector = individual_ms_alleles.id;
            matrix_values = c(matrix_values, individual.index, 1, individual_ms_alleles_id_vector);
        }
        untransposed_matrix = matrix(c(matrix_values), nrow=size(MS33_POSITIONS)*2+2); // Add two rows to account for individual index and subpopulation ID
        population_allele_matrix = t(untransposed_matrix);
        defineConstant("POPULATION_ALLELE_MATRIX", population_allele_matrix);
    }
}

// Define functions used to inform mate choice
function (object)choose_mating_pool(object individual_vector)
{
    mating_pool = sample(individual_vector[individual_vector!=individual], MATING_POOL_SIZE);
    mating_pool_excluding_popular_sires = mating_pool[mating_pool.tag<MAXIMUM_NUMBER_OF_MATINGS];
    // If there are no individuals in the mating pool that have been mated less than the maximum number of matings allowed,
    // continue to sample a new mating pool until there is at least 1 mate that hasn't been mated maximum number of times
    while (size(mating_pool_excluding_popular_sires)==0)
    {
        mating_pool = sample(subpop.individuals[individual_vector!=individual], MATING_POOL_SIZE);
        mating_pool_excluding_popular_sires = mating_pool[mating_pool.tag<MAXIMUM_NUMBER_OF_MATINGS];
    }
    return mating_pool_excluding_popular_sires;
}

function (numeric)haplotype_overlap(object mating_pool)
{
    // Get parent1 haplotypes
    parent1_genome1_haplotypes = sortBy(individual.genome1.mutationsOfType(m1), "position");
    parent1_genome2_haplotypes = sortBy(individual.genome2.mutationsOfType(m1), "position");
    haplotype_overlap_for_all_mates = c();
    for (mate in mating_pool)
    {
        mate_genome1_haplotypes = sortBy(mate.genome1.mutationsOfType(m1), "position");
        mate_genome2_haplotypes = sortBy(mate.genome2.mutationsOfType(m1), "position");
        gamete1_homozygous_loci_count = sum(asInteger(parent1_genome1_haplotypes == mate_genome1_haplotypes));
        gamete2_homozygous_loci_count = sum(asInteger(parent1_genome1_haplotypes == mate_genome2_haplotypes));
        gamete3_homozygous_loci_count = sum(asInteger(parent1_genome2_haplotypes == mate_genome1_haplotypes));
        gamete4_homozygous_loci_count = sum(asInteger(parent1_genome2_haplotypes == mate_genome2_haplotypes));
        mean_homozygous_loci_count = mean(c(gamete1_homozygous_loci_count, gamete2_homozygous_loci_count, gamete3_homozygous_loci_count,
            gamete4_homozygous_loci_count));
        haplotype_overlap_for_all_mates = c(haplotype_overlap_for_all_mates, mean_homozygous_loci_count);
    }
    return haplotype_overlap_for_all_mates;
}

function (numeric)gw_relatedness_vector(object mating_pool)
{
    // Genome-wide relatedness is calculated based on IBD states of parent 1 and potential mate
    parent1_genome1_haplotypes = sortBy(individual.genome1.mutationsOfType(m1), "position");
    parent1_genome2_haplotypes = sortBy(individual.genome2.mutationsOfType(m1), "position");
    parent1_homozygous_loci_vector = asInteger(parent1_genome1_haplotypes == parent1_genome2_haplotypes);
    gw_relatedness_for_all_mates = c();
    for (mate in mating_pool)
    {
        mate_genome1_haplotypes = sortBy(mate.genome1.mutationsOfType(m1), "position");
        mate_genome2_haplotypes = sortBy(mate.genome2.mutationsOfType(m1), "position");
        mate_homozygous_loci_vector = asInteger(mate_genome1_haplotypes == mate_genome2_haplotypes);
        gamete1_matching_haplotype_vector = asInteger(parent1_genome1_haplotypes == mate_genome1_haplotypes);
        gamete2_matching_haplotype_vector = asInteger(parent1_genome1_haplotypes == mate_genome2_haplotypes);
        gamete3_matching_haplotype_vector = asInteger(parent1_genome2_haplotypes == mate_genome1_haplotypes);
        gamete4_matching_haplotype_vector = asInteger(parent1_genome2_haplotypes == mate_genome2_haplotypes);
        homozygous_loci_between_parent_and_mate = parent1_homozygous_loci_vector + mate_homozygous_loci_vector;
        number_of_pairwise_matches = gamete1_matching_haplotype_vector + gamete2_matching_haplotype_vector +
            gamete3_matching_haplotype_vector + gamete4_matching_haplotype_vector;
        uncorrected_relatedness_across_genome = number_of_pairwise_matches/2 - (homozygous_loci_between_parent_and_mate^2)/4;
        correction_vector = sapply(number_of_pairwise_matches, "if (applyValue==0) return 0; else return 1;");
        corrected_relatedness_across_genome = uncorrected_relatedness_across_genome * correction_vector;
        gw_relatedness_for_mate = sum(corrected_relatedness_across_genome)/4560;
        gw_relatedness_for_all_mates = c(gw_relatedness_for_all_mates, gw_relatedness_for_mate);
    }
    return gw_relatedness_for_all_mates;
}

function (numeric)ms_overlap(object mating_pool)
{
    // Get MS mutations of parent 1
    parent1_genome1_alleles = sortBy(individual.genome1.mutationsOfType(m2), "position");
    parent1_genome2_alleles = sortBy(individual.genome2.mutationsOfType(m2), "position");
    ms_overlap_for_all_mates = c();
    for (mate in mating_pool)
    {
        mate_genome1_alleles = sortBy(mate.genome1.mutationsOfType(m2), "position");
        mate_genome2_alleles = sortBy(mate.genome2.mutationsOfType(m2), "position");
         // calculate the overlap between each potential pair of gametes and average
        gamete1_homozygous_ms_count = sum(asInteger(parent1_genome1_alleles == mate_genome1_alleles));
        gamete2_homozygous_ms_count = sum(asInteger(parent1_genome1_alleles == mate_genome2_alleles));
        gamete3_homozygous_ms_count = sum(asInteger(mate_genome2_alleles == mate_genome1_alleles));
        gamete4_homozygous_ms_count = sum(asInteger(mate_genome2_alleles == mate_genome2_alleles));
        mean_homozygous_loci_count = mean(c(gamete1_homozygous_ms_count, gamete2_homozygous_ms_count, gamete3_homozygous_ms_count,
            gamete4_homozygous_ms_count));
        ms_overlap_for_all_mates = c(ms_overlap_for_all_mates, mean_homozygous_loci_count);
    }
    return ms_overlap_for_all_mates;
}

function (numeric)expected_ir_vector(object mating_pool)
{
    expected_ir_for_all_mates = c();
    parent1_and_mating_pool_index_vector = c(individual.index, mating_pool.index);
    parent1_and_mating_pool_allele_matrix = POPULATION_ALLELE_MATRIX[parent1_and_mating_pool_index_vector,];
    parent1_row_index=0;
    mate_row_index=1;
    for (mate in mating_pool)
    {
        average_loci_ir_vector = c();
        allele1_column_index=2;
        allele2_column_index=3;
        for (mutation_position in MS33_POSITIONS)
        {
            parent1_allele1 = parent1_and_mating_pool_allele_matrix[parent1_row_index, allele1_column_index];
            parent1_allele2 = parent1_and_mating_pool_allele_matrix[parent1_row_index, allele2_column_index];
            mate_allele1 = parent1_and_mating_pool_allele_matrix[mate_row_index, allele1_column_index];
            mate_allele2 = parent1_and_mating_pool_allele_matrix[mate_row_index, allele2_column_index];
            locus_muts = c(parent1_and_mating_pool_allele_matrix[c(0:(size(parent1_and_mating_pool_index_vector)-1)),
                c(allele1_column_index,allele2_column_index)]);

            // SLiM's built-in sim.mutationFrequencies only calculates frequencies for entire pop
            // Therefore, allele frequencies need to be calculated based on mating pool only
            parent1_allele1_frequency = size(which(locus_muts==parent1_allele1))/(size(parent1_and_mating_pool_index_vector)*2);
            parent1_allele2_frequency = size(which(locus_muts==parent1_allele2))/(size(parent1_and_mating_pool_index_vector)*2);
            mate_allele1_frequency = size(which(locus_muts==mate_allele1))/(size(parent1_and_mating_pool_index_vector)*2);
            mate_allele2_frequency = size(which(locus_muts==mate_allele2))/(size(parent1_and_mating_pool_index_vector)*2);

            ir_vector_of_four_gametes = c();
            // If alleles are the same, the allele frequency vector will only a single frequency value
            if (parent1_allele1 == mate_allele1)
            {
                gamete1_allele_frequencies = parent1_allele1_frequency;
                homozygous_ms_logical = 1;
            }
            else
            {
                gamete1_allele_frequencies = c(parent1_allele1_frequency, mate_allele1_frequency);
                homozygous_ms_logical = 0;
            }
            gamete1_ir = ((2*(homozygous_ms_logical))-(sum(gamete1_allele_frequencies)))/((2*1)-(sum(gamete1_allele_frequencies)));
            ir_vector_of_four_gametes = c(ir_vector_of_four_gametes, gamete1_ir);

            if (parent1_allele1 == mate_allele2)
            {
                gamete2_allele_frequencies = parent1_allele1_frequency;
                homozygous_ms_logical = 1;
            }
            else
            {
                gamete2_allele_frequencies = c(parent1_allele1_frequency, mate_allele2_frequency);
                homozygous_ms_logical = 0;
            }
            gamete2_ir = ((2*(homozygous_ms_logical))-(sum(gamete2_allele_frequencies)))/((2*1)-(sum(gamete2_allele_frequencies)));
            ir_vector_of_four_gametes = c(ir_vector_of_four_gametes, gamete2_ir);

            if (parent1_allele2 == mate_allele1)
            {
                gamete3_allele_frequencies = parent1_allele2_frequency;
                homozygous_ms_logical = 1;
            }
            else
            {
                gamete3_allele_frequencies = c(parent1_allele2_frequency, mate_allele1_frequency);
                homozygous_ms_logical = 0;
            }
            gamete3_ir = ((2*(homozygous_ms_logical))-(sum(gamete3_allele_frequencies)))/((2*1)-(sum(gamete3_allele_frequencies)));
            ir_vector_of_four_gametes = c(ir_vector_of_four_gametes, gamete3_ir);

            if (parent1_allele2 == mate_allele2)
            {
                gamete4_allele_frequencies = parent1_allele2_frequency;
                homozygous_ms_logical = 1;
            }
            else
            {
                gamete4_allele_frequencies = c(parent1_allele2_frequency, mate_allele2_frequency);
                homozygous_ms_logical = 0;
            }
            gamete4_ir = ((2*(homozygous_ms_logical))-(sum(gamete4_allele_frequencies)))/((2*1)-(sum(gamete4_allele_frequencies)));
            ir_vector_of_four_gametes = c(ir_vector_of_four_gametes, gamete4_ir);
            // Calculate expected IR at locus by dividing sum of IRs for each allele pair by 4
            average_locus_ir = sum(ir_vector_of_four_gametes)/4;
            average_loci_ir_vector = c(average_loci_ir_vector, average_locus_ir);
            allele1_column_index = allele1_column_index + 2;
            allele2_column_index = allele2_column_index + 2;
        }
        expected_ir_for_mate = sum(average_loci_ir_vector)/size(average_loci_ir_vector);
        expected_ir_for_all_mates = c(expected_ir_for_all_mates, expected_ir_for_mate);
        mate_row_index = mate_row_index + 1;
    }
    return expected_ir_for_all_mates;
}

function (numeric)expected_agr_vector(object mating_pool)
{
    parent1_and_mating_pool_index_vector = c(individual.index, mating_pool.index);
    parent1_and_mating_pool_allele_matrix = POPULATION_ALLELE_MATRIX[parent1_and_mating_pool_index_vector,];
    // Uncomment line below if you want to output raw allele matrix to validate in Demerelate R package
    // writeFile(paste(c(OUTPUT_DIRECTORY,"/", "_agrallelematrix.txt"), sep=""), asString(parent1_and_mating_pool_allele_matrix), append = F);
    // First, get a dataframe with all possible pairwise comparisons
    last_individual_index = size(parent1_and_mating_pool_index_vector)-1;
    individual1_vector = c();
    individual2_vector = c();
    for(i in 0:(last_individual_index-1))
    {
        for(j in (i+1):last_individual_index)
        {
            individual1_vector = c(individual1_vector, parent1_and_mating_pool_index_vector[i]);
            individual2_vector = c(individual2_vector, parent1_and_mating_pool_index_vector[j]);
        }
    }
    pairwise_matrix = matrix(c(individual1_vector, individual2_vector), nrow = size(individual1_vector));
    // Then get the alleles for all individuals and their frequencies
    // Create a weighted_P_matrix and fill in with 0's; values will be added to this matrix for every locus
    weighted_P_matrix = matrix(rep(0, (size(pairwise_matrix[,0])*3)), nrow = 3);
    u_vector = c();
    short_variable_matrix=c();
    ms_column_index = 2;
    // Create an allele table, allele frequencies, and a p_vector for each comparison at each locus
    for (mutation_position in MS33_POSITIONS)
    {
        ms_alleles = c(parent1_and_mating_pool_allele_matrix[,c(ms_column_index, ms_column_index+1)]);
        unique_ms_alleles = unique(ms_alleles);
        locus_allele_num = size(unique_ms_alleles);
        allele_frequencies = c();
        // The sim.mutationFrequencies only works for the entire population, so you need to calculate frequencies manually
        for (allele in unique_ms_alleles)
        {
            allele_frequency = (size(which(ms_alleles == allele)))/size(ms_alleles);
            allele_frequencies = c(allele_frequencies, allele_frequency);
        }
        // Now, get the a-g,u vector for each locus
        N = size(parent1_and_mating_pool_index_vector);
        // Equation 12
        a2 = (N*sum(allele_frequencies^2)-1)/(N - 1);
        // Equation 13
        a3 = (N^2*sum(allele_frequencies^3)-3*(N-1)*a2-1)/((N-1)*(N-2));
        // Equation 14
        a4 = (N^3*sum(allele_frequencies^4)-6*(N-1)*(N-2)*a3-7*(N-1)*a2-1)/(N^3-6*N^2+11*N-6);
        a5 = a2^2;
        u = 2*a2-a3;
        // Keep track of all u's for final weighted_P_matrix
        u_vector = c(u_vector, u);
        b = (2*a5-a4)/u;
        c = (a2-2*a5+a4)/u;
        d = (4*(a3-a4))/u;
        e = 2*(a2-3*a3+2*a4)/u;
        f = 4*(a2-a5-2*a3+2*a4)/u;
        g = (1-7*a2+4*a5+10*a3-8*a4)/u;
        short_variable_vector = c(b, c, d, e, f, g, u);
        short_variable_matrix = matrix(c(short_variable_matrix, short_variable_vector), nrow = size(short_variable_vector));
        //Get the Simiarlity Index (P vector) for each pairwise comparison of individuals
        last_individual_index = size(parent1_and_mating_pool_index_vector)-1;
        p_vector_matrix = c();
        for (i in 0:(last_individual_index-1))
        {
            p_vector_scratch = c();
            for (j in (i+1):last_individual_index)
            {
                P_vector = rep(0, 3);
                individual1_allele1 = parent1_and_mating_pool_allele_matrix[i, ms_column_index];
                individual1_allele2 = parent1_and_mating_pool_allele_matrix[i, ms_column_index + 1];
                individual2_allele1 = parent1_and_mating_pool_allele_matrix[j, ms_column_index];
                individual2_allele2 = parent1_and_mating_pool_allele_matrix[j, ms_column_index + 1];
                individual1_alleles = c(individual1_allele1, individual1_allele2);
                individual2_alleles = c(individual2_allele1, individual2_allele2);
                // If the intersection == 2 then they are either both homozygotes with the same alleles or they are heterozygotes
                // with the same alleles
                size_int = size(setIntersection(individual1_alleles, individual2_alleles));
                    size_uniq = size(unique(c(individual1_alleles, individual2_alleles)));
                if (size_int==2 | size_uniq==1)
                    P_vector[0] = 1;
                else if (size_int==1)
                {
                    // If they share only one allele and the alleles in one individual are the same, then one is a heterozygote
                    // and the other is a homozygote for the shared allele
                    if (size_uniq==2)
                        P_vector[1] = 1;

                    // If the individuals share one allele, but neither of the alleles are equal in each individual
                    // then both are heterozygotes sharing one allele
                    else if (size_uniq==3)
                        P_vector[2] = 1;
                }
                p_vector_scratch = cbind(p_vector_scratch, P_vector);
            }
            p_vector_matrix = cbind(p_vector_matrix, p_vector_scratch);
        }
        // Correct the P vector matrix in the p_vector_matrix to create new locus weighted p matrix
        locus_weighted_P_matrix = p_vector_matrix * (1/u);
        // Use matrix addition to add the locus weighted P_matrix to the weighted P matrix for all loci
        weighted_P_matrix = weighted_P_matrix + locus_weighted_P_matrix;
        ms_column_index = ms_column_index + 2;
    }
    // Multiply each value in weighted_P_value by correcting factor
    weighted_P_matrix = weighted_P_matrix*(1/sum(1/u_vector));
    // Sum up the short variables across all loci (i.e., sum rows in short variable matrix)
    summed_short_variable_vector = c(apply(short_variable_matrix, 0, "sum(applyValue);"));
    weighted_short_variable_vector = summed_short_variable_vector*(1/sum(1/u_vector));
    b = weighted_short_variable_vector[0];
    c = weighted_short_variable_vector[1];
    d = weighted_short_variable_vector[2];
    e = weighted_short_variable_vector[3];
    f = weighted_short_variable_vector[4];
    g = weighted_short_variable_vector[5];
    u = weighted_short_variable_vector[6];
    genetic_relatedness_vector = c();
    for (comparison in 0:(size(c(pairwise_matrix[,0]))-1))
    {
        // Weighted P vector for pairwise comparison
        Ps = c(weighted_P_matrix[,comparison]);
        // Equation 11
        V = (1-b)^2*(e^2*f + d*g^2)-(1-b)*(e*f-d*g)^2+2*c*d*f*(1-b)*(g+e)+c^2*d*f*(d+f);
        // Equation 9
        twogen = (d*f*((e+g)*(1-b)+c*(d+f))*(Ps[0]-1)+
             d*(1-b)*(g*(1-b-d)+f*(c+e))*Ps[2]+
             f*(1-b)*(e*(1-b-f)+d*(c+g))*Ps[1])/V;
        // Equation 10
        fourgen = (c*d*f*(e+g)*(Ps[0]+1-2*b)
            + ((1-b)*(f*e^2+d*g^2)-(e*f-d*g)^2)*(Ps[0]-b)
            + c*(d*g-e*f)*(d*Ps[2]-f*Ps[1])-c^2*d*f
            * (Ps[2] + Ps[1] - d - f) - c*(1-b)*(d*g*Ps[2] + e*f*Ps[1]))/V;
        // Equation 1
        r_basic = twogen/2 + fourgen;
        genetic_relatedness_vector = c(genetic_relatedness_vector, r_basic);
    }
    // Uncomment line below if you want to output a vector of genetic relatedness values for all pairwise comparisons
    // writeFile(paste(c(OUTPUT_DIRECTORY,"/", "_agr_vector.txt"), sep=""), asString(genetic_relatedness_vector), append = F);
    // Now I need to calculate average AGR for each individual and pick the top individual
    // To do this, average genetic relatedness values for each comparison of the mate
    expected_agr_for_all_mates = c();
    for (mate in mating_pool.index)
    {
        column1_row_indices = which(c(pairwise_matrix[,0])==mate);
        column2_row_indices = which(c(pairwise_matrix[,1])==mate);
        mate_row_indices = c(column1_row_indices, column2_row_indices);
        mate_agr = mean(genetic_relatedness_vector[mate_row_indices]);
        expected_agr_for_all_mates = c(expected_agr_for_all_mates, mate_agr);
    }
    return expected_agr_for_all_mates;
}


// Mate Choice callback leads to preferential mating of unrelated individuals
// The 221 is an arbitrary future generation- it is rescheduled in 1st generation
s5 221: mateChoice()
{
    // Choose a new parent 1 if it has been mated >= MAXIMUM_NUMBER_OF_MATINGS
    if (individual.tag >= MAXIMUM_NUMBER_OF_MATINGS)
    {
        return float(0);
    }
    if (MODEL_TYPE == "random")
    {
        //print("Running random mate choice.");
        mating_pool = choose_mating_pool(subpop.individuals);
        bestMate = sample(mating_pool, 1);
        bestMate.tag = bestMate.tag+1;
        individual.tag = individual.tag+1;
        return bestMate;
    }
    if (MODEL_TYPE == "pedigree")
    {
        //print("Running pedigree mate choice.");
        mating_pool = choose_mating_pool(subpop.individuals);
        mating_pool_pedigree_relatedness = individual.relatedness(mating_pool);
        lowest_pedigree_relatedness = min(mating_pool_pedigree_relatedness);
        equallyGoodMates = mating_pool[which(mating_pool_pedigree_relatedness==lowest_pedigree_relatedness)];
        bestMate = sample(equallyGoodMates, 1);
        bestMate.tag = bestMate.tag+1;
        individual.tag = individual.tag+1;
        return bestMate;
    }
    if (MODEL_TYPE == "gw_het")
    {
        //print("Running genome-wide mate choice.");
        mating_pool = choose_mating_pool(subpop.individuals);
        mating_pool_haplotype_overlap = haplotype_overlap(mating_pool);
        lowest_haplotype_overlap = min(mating_pool_haplotype_overlap);
        equallyGoodMates = mating_pool[which(mating_pool_haplotype_overlap==lowest_haplotype_overlap)];
        bestMate = sample(equallyGoodMates, 1);
        bestMate.tag = bestMate.tag+1;
        individual.tag = individual.tag+1;
        return bestMate;
    }
    if (MODEL_TYPE == "gw_rel")
    {
        //print("Running genome-wide relatedness mate choice.");
        mating_pool = choose_mating_pool(subpop.individuals);
        mating_pool_gw_relatedness = gw_relatedness_vector(mating_pool);
        lowest_gw_relatedness = min(mating_pool_gw_relatedness);
        equallyGoodMates = mating_pool[which(mating_pool_gw_relatedness==lowest_gw_relatedness)];
        bestMate = sample(equallyGoodMates, 1);
        bestMate.tag = bestMate.tag+1;
        individual.tag = individual.tag+1;
        return bestMate;
    }
    if (MODEL_TYPE == "ms33_het")
    {
        //print("Running ms mate choice.");
        // do a search for the best mate – i.e. the one with the least genetic overlap among MS positions
        mating_pool = choose_mating_pool(subpop.individuals);
        mating_pool_ms_overlap = ms_overlap(mating_pool);
        lowest_ms_overlap = min(mating_pool_ms_overlap);
        equallyGoodMates = mating_pool[which(mating_pool_ms_overlap==lowest_ms_overlap)];
        bestMate = sample(equallyGoodMates, 1);
        bestMate.tag = bestMate.tag+1;
        individual.tag = individual.tag+1;
        return bestMate;
    }
    if (MODEL_TYPE == "ms33_ir")
    {
        // print("Running internal relatedness mate choice.");
        mating_pool = choose_mating_pool(subpop.individuals);
        mating_pool_expected_ir = expected_ir_vector(mating_pool);
        lowest_expected_ir = min(mating_pool_expected_ir);
        equallyGoodMates = mating_pool[which(mating_pool_expected_ir==lowest_expected_ir)];
        bestMate = sample(equallyGoodMates, 1);
        bestMate.tag = bestMate.tag+1;
        individual.tag = individual.tag+1;
        return bestMate;
    }
    if (MODEL_TYPE == "ms33_agr")
    {
        mating_pool = choose_mating_pool(subpop.individuals);
        mating_pool_expected_agr = expected_agr_vector(mating_pool);
        lowest_expected_agr = min(mating_pool_expected_agr);
        equallyGoodMates = mating_pool[which(mating_pool_expected_agr==lowest_expected_agr)];
        bestMate = sample(equallyGoodMates, 1);
        bestMate.tag = bestMate.tag+1;
        individual.tag = individual.tag+1;
        return bestMate;
    }
    if (MODEL_TYPE == "ms33_ir_agr")
    {
        // Calculate the IR for entire mating pool, then from the mating pool choose the PROPORTION_OF_MATES_FOR_LAYERED_MATE_CHOICE of individuals that have
        // the lowest IR. Calculate AGR and choose the individual with the lowest AGR as the bestMate.
        mating_pool = choose_mating_pool(subpop.individuals);
        potential_mates_expected_ir = expected_ir_vector(mating_pool);
        potential_mates = mating_pool;
        mates_with_the_lowest_ir = c();
        // In the event that size(potential_mates)=1, we want to choose that single individual to calculate next metric,
        // so always round up the number of individuals chosen as the subset
        for (index in 0:(ceil(size(potential_mates)*PROPORTION_OF_MATES_FOR_LAYERED_MATE_CHOICE)-1))
        {
            mate_with_lowest_ir = potential_mates[whichMin(potential_mates_expected_ir)];
            mates_with_the_lowest_ir = c(mates_with_the_lowest_ir, mate_with_lowest_ir);
            potential_mates_expected_ir = potential_mates_expected_ir[which(potential_mates!=mate_with_lowest_ir)];
            potential_mates = potential_mates[which(potential_mates!=mate_with_lowest_ir)];
        }
        expected_agr_for_mates_with_the_lowest_ir = expected_agr_vector(mates_with_the_lowest_ir);
        lowest_expected_agr = min(expected_agr_for_mates_with_the_lowest_ir);
        equallyGoodMates = mates_with_the_lowest_ir[which(expected_agr_for_mates_with_the_lowest_ir==lowest_expected_agr)];
        bestMate = sample(equallyGoodMates, 1);
        bestMate.tag = bestMate.tag+1;
        individual.tag = individual.tag+1;
        return bestMate;
    }
}

// The 221 is an arbitrary future generation- it is rescheduled in 1st gen with early call
s6 221 late()
{
    gen_within_mate_choice = sim.generation - GENERATIONS_IN_BURN_IN - GENERATIONS_IN_BOTTLENECK;
    if ((gen_within_mate_choice % 5 != 0) | (gen_within_mate_choice == GENERATIONS_IN_MATE_CHOICE))
    {
    return; // only output intermediate stats every 5 generations
     }
    // Output intermediate stats
    mean_haplotype_heterozygosity = population_haplotype_heterozygosity(p1.individuals);
    writeFile(paste(c(OUTPUT_DIRECTORY,"/", "gw_heterozygosity_gen_" + gen_within_mate_choice  + ".txt"), sep=""), asString(mean_haplotype_heterozygosity), append = F);

    mean_ms_heterozygosity = population_ms_heterozygosity(p1.individuals);
    writeFile(paste(c(OUTPUT_DIRECTORY,"/", "ms_heterozygosity_gen_" + gen_within_mate_choice + ".txt"), sep=""), asString(mean_ms_heterozygosity), append = F);

    haplotype_richness = haplotype_richness_per_position(GW_POSITIONS);
    writeFile(paste(c(OUTPUT_DIRECTORY,"/", "gw_richness_gen_" + gen_within_mate_choice + ".txt"), sep=""), haplotype_richness, append = F);

    ms_richness = ms_richness_per_position(MS33_POSITIONS);
    writeFile(paste(c(OUTPUT_DIRECTORY,"/", "ms_richness_gen_" + gen_within_mate_choice + ".txt"), sep=""), ms_richness, append = F);

    population_ir = population_internal_relatedness(p1.individuals);
    writeFile(paste(c(OUTPUT_DIRECTORY,"/", "ms_internal_relatedness_gen_" + gen_within_mate_choice + ".txt"), sep=""), asString(population_ir), append = F);

    population_coi = population_coefficient_of_inbreeding(p1.individuals);
    writeFile(paste(c(OUTPUT_DIRECTORY,"/", "gw_coi_gen_" + gen_within_mate_choice + ".txt"), sep=""), asString(population_coi), append = F);

}

// The 260 is an arbitrary future generation- it is rescheduled in 1st gen with early call
s7 260 late()
{
    // Output final stats
    mean_haplotype_heterozygosity = population_haplotype_heterozygosity(p1.individuals);
    writeFile(paste(c(OUTPUT_DIRECTORY,"/", "gw_heterozygosity_end.txt"), sep=""), asString(mean_haplotype_heterozygosity), append = F);

    mean_ms_heterozygosity = population_ms_heterozygosity(p1.individuals);
    writeFile(paste(c(OUTPUT_DIRECTORY,"/", "ms_heterozygosity_end.txt"), sep=""), asString(mean_ms_heterozygosity), append = F);

    haplotype_richness = haplotype_richness_per_position(GW_POSITIONS);
    writeFile(paste(c(OUTPUT_DIRECTORY,"/", "gw_richness_end.txt"), sep=""), haplotype_richness, append = F);

    ms_richness = ms_richness_per_position(MS33_POSITIONS);
    writeFile(paste(c(OUTPUT_DIRECTORY,"/", "ms_richness_end.txt"), sep=""), ms_richness, append = F);

    population_ir = population_internal_relatedness(p1.individuals);
    writeFile(paste(c(OUTPUT_DIRECTORY,"/", "ms_internal_relatedness_end.txt"), sep=""), asString(population_ir), append = F);

    population_coi = population_coefficient_of_inbreeding(p1.individuals);
    writeFile(paste(c(OUTPUT_DIRECTORY,"/", "gw_coi_end.txt"), sep=""), asString(population_coi), append = F);

    population_ROH = population_runs_of_homozygosity(p1.individuals);
    writeFile(paste(c(OUTPUT_DIRECTORY,"/", "gw_roh_end.txt"), sep=""), asString(population_ROH), append = F);

    sim.outputMutations(sim.mutationsOfType(m1), filePath = paste(c(OUTPUT_DIRECTORY, "/", "m1_end.txt"), sep=""), append = F);
    sim.outputMutations(sim.mutationsOfType(m2), filePath = paste(c(OUTPUT_DIRECTORY, "/", "m2_end.txt"), sep=""), append = F);

}
